# Supplementary material for: Concept of the Number Needed to Treat for the Analysis of Pain Relief Outcomes in Patients Treated with Spinal Cord Stimulation
Source: Biomedicines. 2022 Feb 20;10(2):497. doi: 10.3390/biomedicines10020497 (PMC8962384; doi:10.3390/biomedicines10020497)
Supplement: Supplementary file 1 [file biomedicines-10-00497-s001.zip]

Archive with 1 entries (1 files):
- biomedicines-1536628-supplementary.pdf
